# Supplementary material for: Experimental Study on Silt Soil Improved by Microbial Solidification with the Use of Lignin
Source: Microorganisms. 2023 Jan 20;11(2):281. doi: 10.3390/microorganisms11020281 (PMC9965713; doi:10.3390/microorganisms11020281)
Supplement: Supplementary file 1 [file microorganisms-11-00281-s001.zip]

Archive with 1 entries (1 files):
- microorganisms-2082677-supplementary.pdf
